# Supplementary material for: Nanoscale Vacuum Diode Based on Thermionic Emission for High Temperature Operation
Source: Micromachines (Basel). 2021 Jun 22;12(7):729. doi: 10.3390/mi12070729 (PMC8307793; doi:10.3390/mi12070729)
Supplement: Supplementary file 1 [file micromachines-12-00729-s001.zip]

Archive with 1 entries (1 files):
- micromachines-1235268-supplementary.pdf
